# Supplementary material for: Performance of testers with contrasting provitamin A content to evaluate provitamin A maize for resistance to Aspergillus flavus infection and aflatoxin production
Source: Front Plant Sci. 2023 May 10;14:1167628. doi: 10.3389/fpls.2023.1167628 (PMC10206313; doi:10.3389/fpls.2023.1167628)
Supplement: Supplementary file 1 [file Table_1.xlsx]

## Sheet: Suppl Table 1
Supplementary Table S1:Pedigree of the Provitamin A maize Inbred lines, testers and hybrid checks and their concentration of PVA content
Line	Name	Pedigree	Provitamin A content (µg/g )
L1	TZI1281	IITATZI1546/KS 23 (S) C5-1-3-2-B-46-1-1	15.105
L2	TZI1282	IITATZI1546/KS 23 (S) C5-1-3-2-B-46-1-2	17.48
L3	TZI1289	IITATZI1548/1125 (LH59-N2)-B-B-2-B-12-1-1	7.825
L4	TZI2038	(IITATZI1687/IITATZI1743-5-3)-B	20.195
L5	TZI2156	(KU1409/KU1414-SR/M162W)-S3-4-BBB/(KU1409/DE3/KU1409)S3-4-B*4-3-B-1-B/SW 5 (S) C6-18-2-1-B-9-2	28.72
L6	TZI1305	IITATZI1551/SW 5 (S) C6-18-2-1-B-41-2-1	29.915
L7	TZI2182	KU1409/SC55/KU1409-4-BBB/(KU1409/DE3/KU1409)S2-18-2-BBB-9-B-1-B	37.005
L8	TZI1715	(KU1409/DE3/KU1409)S2-7-B*7	45.8
L9	TZI1653	(KU1409/DE3/KU1409)S2-4-B*6	51.65
L10	TZI2046	(KU1409/DE3/KU1409)S2-18-2-B/SC55/KU1414-SR/KU1414-SR-6-BBB-6-BB-B-1	19.225
L11	TZI2015	((KU1409/DE3/KU1409)S2-7-B*7/SC55/KU1414-SR/KU1414-SR-6-B*6)-28-2)-B-B	20.745
L12	TZI2012-1	((KU1409/DE3/KU1409)S2-5-B*5/(KU1409/KU1414-SR/A619)-S2-4-B*4)-42-1)-B-B	22.325
L13	TZI2012-2	((KU1409/DE3/KU1409)S2-5-B*5/(KU1409/KU1414-SR/A619)-S2-4-B*4)-42-1)-B-B	27.295
L14	TZI2006	((KU1409/DE3/KU1409)S2-13-B*7/KI 38-11-3)-B-1	31.36
L15	TZI2142-1	(KU1409/KU1414-SR/M162W)-S3-4-BBB/(KU1409/DE3/KU1409)S3-4-B*4-3-B-1-B/SW 5 (S) C6-18-2-1-B-11-2-1	35.695
L16	TZI2142-2	(KU1409/KU1414-SR/M162W)-S3-4-BBB/(KU1409/DE3/KU1409)S3-4-B*4-3-B-1-B/SW 5 (S) C6-18-2-1-B-11-2-1	32.125
L17	TZI2130	(KU1409/KU1414-SR/KVI3)-S3-8-1-B*5/(KU1409/DE3/KU1409)S3-21-B*4-30-B-1-B/SW 5 (S) C6-18-3-1-B-19-1-1	26.845
L18	TZI2040	(IITATZI1718/KI 38-7-1)-B	13.07
L19	TZI2004	((KU1409/DE3/KU1409)S2-13-B*5/SC55/KU1414-SR/KU1414-SR-6-B*6)-1-2)-B	22.915
L20	TZI2005-1	((KU1409/DE3/KU1409)S2-13-B*5/SC55/KU1414-SR/KU1414-SR-6-B*6)-33-1)-B	27.045
L21	TZI2005-2	((KU1409/DE3/KU1409)S2-13-B*5/SC55/KU1414-SR/KU1414-SR-6-B*6)-33-1)-B	28.415
L22	TZI2005-3	((KU1409/DE3/KU1409)S2-13-B*5/SC55/KU1414-SR/KU1414-SR-6-B*6)-33-1)-B	30.485
L23	TZI2071	(KU1409/DE3/KU1409)S3-13-B*5/(KU1409/KU1414-SR/A619)-S3-2-B*4-81-1-1-1	43.335
L24	TZI2116	(KU1409/DE3/KU1409)S3-35-B*5/(KU1409/KU1414-SR/A619)-S3-2-B*4-66-2-2-1	36.25
L25	TZI2117	(KU1409/DE3/KU1409)S3-35-B*5/(KU1409/KU1414-SR/A619)-S3-2-B*4-99-1-1-1	38.485
L26	TZI2065-1	(KU1409/DE3/KU1409)S3-11-B*5/SC55/KU1414-SR/KU1414-SR-6-B*6-56-2-1-2	36.185
L27	TZI2065-2	(KU1409/DE3/KU1409)S3-11-B*5/SC55/KU1414-SR/KU1414-SR-6-B*6-56-2-1-2	36.53
L28	TZI2066-1	(KU1409/DE3/KU1409)S3-11-B*5/SC55/KU1414-SR/KU1414-SR-6-B*6-56-2-1-3	31.05
L29	TZI2066-2	(KU1409/DE3/KU1409)S3-11-B*5/SC55/KU1414-SR/KU1414-SR-6-B*6-56-2-1-3	43.365
L30	TZI2068	(KU1409/DE3/KU1409)S3-11-B*5/SC55/KU1414-SR/KU1414-SR-6-B*6-67-1-3-1	5.39
L31	TZI2161	(POP66SR/ACR91SUWAN1-SRC1/ACR91SUWAN1-SRC1-6X(MP420x4001xMP420)-3-1-3-1-B)S2-5-B*8	30.855
L32	TZI1276	IITATZI1546/KS 23 (S) C5-1-3-2-B-12-1-1	14.095
L33	TZI1314	IITATZI1551/SW 5 (S) C6-18-2-1-B-9-1-1	15.525
L34	TZI1299	IITATZI1551/SW 5 (S) C6-18-2-1-B-30-1-1	22.22
L35	TZI1279	IITATZI1546/KS 23 (S) C5-1-3-2-B-19-1-2	24.43
L36	TZI2029	(9450/CM116/9450)-3-3-1-2-1-B*7/9450/KI21-1-5-3-2-2-B/DE3/9450/KI21-1-5-3-2-2-B-30-BB-8-B-1-B/SW 5 (S) C6-18-3-1-B-56-1	11.3
L37	TZI2037	(ACR97TZL-CCOMP1-Y-S3-13-1-BB/CI7/ACR97TZL-CCOMP1-Y-S3-13-1-BB)-8-B*5	28.99
L38	TZI2028-1	(9450/CM116/9450)-3-3-1-2-1-B*7/9450/KI21-1-5-3-2-2-B/DE3/9450/KI21-1-5-3-2-2-B-30-BB-8-B-1-B/SW 5 (S) C6-18-3-1-B-4-1-1	14.565
L39	TZI2028-2	(9450/CM116/9450)-3-3-1-2-1-B*7/9450/KI21-1-5-3-2-2-B/DE3/9450/KI21-1-5-3-2-2-B-30-BB-8-B-1-B/SW 5 (S) C6-18-3-1-B-4-1-1	15.57
L40	TZI2163-1	(SYN-Y-STR-34-1-1-1-1-2-1-BBB/(DE3/CI7)/SYN-Y-STR-34-1-1-1-1-2-1-BBB-19-B*6/IITATZI1540-29-B-1)-B	27.765
L41	TZI2163-2	(SYN-Y-STR-34-1-1-1-1-2-1-BBB/(DE3/CI7)/SYN-Y-STR-34-1-1-1-1-2-1-BBB-19-B*6/IITATZI1540-29-B-1)-B	27.955
L42	TZI2025	(9450/CM116/9450)-3-3-1-2-1-B*7/9450/KI21-1-5-3-2-2-B/DE3/9450/KI21-1-5-3-2-2-B-30-BB-8-B-1-B/SW 5 (S) C6-18-3-1-B-14-2	20.67
L43	TZI1278	IITATZI1546/KS 23 (S) C5-1-3-2-B-15-1-2	13.385
L44	TZI2020	(9450/CM116/9450)-3-3-1-2-1-B*7/9450/KI21-1-5-3-2-2-B/DE3/9450/KI21-1-5-3-2-2-B-30-BB-19-B-2-B-B-1	8.74
L45	TZI1314	IITATZI1551/SW 5 (S) C6-18-2-1-B-9-1-1	25.65
L46	TZI1304	IITATZI1551/SW 5 (S) C6-18-2-1-B-38-1-1	18.7
L47	TZI1312	IITATZI1551/SW 5 (S) C6-18-2-1-B-51-1-1	22.405
L48	TZI2019	(9450/CM116/9450)-3-3-1-2-1-B*7/9450/KI21-1-5-3-2-2-B/DE3/9450/KI21-1-5-3-2-2-B-30-BB-19-B-2-B/KS 23 (S) C5-1-3-2-B-1-2-1	14.57
L49	TZI1296-1	IITATZI1551/SW 5 (S) C6-18-2-1-B-24-2-1	21.705
L50	TZI1296-2	IITATZI1551/SW 5 (S) C6-18-2-1-B-24-2-1	22.35
L51	TZI1297	IITATZI1551/SW 5 (S) C6-18-2-1-B-25-1-1	22.51
L52	TZI1302-1	IITATZI1551/SW 5 (S) C6-18-2-1-B-35-1	18.97
L53	TZI1302-2	IITATZI1551/SW 5 (S) C6-18-2-1-B-35-1	19.46
L54	TZI1310-1	IITATZI1551/SW 5 (S) C6-18-2-1-B-48-1	29.325
L55	TZI1310-2	IITATZI1551/SW 5 (S) C6-18-2-1-B-48-1	35.075
L56	TZI2024	(9450/CM116/9450)-3-3-1-2-1-B*7/9450/KI21-1-5-3-2-2-B/DE3/9450/KI21-1-5-3-2-2-B-30-BB-8-B-1-B/SW 5 (S) C6-18-3-1-B-14-1	17.705
L57	TZI2026-1	(9450/CM116/9450)-3-3-1-2-1-B*7/9450/KI21-1-5-3-2-2-B/DE3/9450/KI21-1-5-3-2-2-B-30-BB-8-B-1-B/SW 5 (S) C6-18-3-1-B-15-1	11.48
L58	TZI2026-2	(9450/CM116/9450)-3-3-1-2-1-B*7/9450/KI21-1-5-3-2-2-B/DE3/9450/KI21-1-5-3-2-2-B-30-BB-8-B-1-B/SW 5 (S) C6-18-3-1-B-15-1	12.18
L59	TZI2026-3	(9450/CM116/9450)-3-3-1-2-1-B*7/9450/KI21-1-5-3-2-2-B/DE3/9450/KI21-1-5-3-2-2-B-30-BB-8-B-1-B/SW 5 (S) C6-18-3-1-B-15-1	12.84
L60	TZI2032	(9450/CM116/9450)-3-3-1-2-1-B*7/9450/KI21-1-5-3-2-2-B/DE3/9450/KI21-1-5-3-2-2-B-30-BB-8-B-1-B/SW 5 (S) C6-18-3-1-B-67-1	18.19
Testers
T1	TZI17182	(KU1414-SR/CI7/KU1414-SR)-63-B*6	25.0297
T2	TZI1250	9450xKI21-7-3-1-2-5-B*7	14.42
Hybrid checks
Ife Hybrid-3	Ife Hybrid-3	-
Ife Hybrid-4	Ife Hybrid-4	-
Oba Super 2	Oba Super 2	-
