# Supplementary material for: Performance of testers with contrasting provitamin A content to evaluate provitamin A maize for resistance to Aspergillus flavus infection and aflatoxin production
Source: Front Plant Sci. 2023 May 10;14:1167628. doi: 10.3389/fpls.2023.1167628 (PMC10206313; doi:10.3389/fpls.2023.1167628)
Supplement: Supplementary file 2 [file Table_2.xlsx]

## Sheet: Suppl Table 2
Supplementary Table S2: Summary of complete Analysis of variance by locations
IKenne
Source of variation	DF	Aflatoxin	Nº.Spores	Lutein	Zeaxanthin	β-Cryptoxanthin	α-Carotene	β-Carotene	Provitamin A
Year	1	10.08†	0.1	1453.27†	683.1†	1.13	0.001	11.16†	122.62†
REP (Year)	2	0.03	0.007	83.6†	113.33†	10.66**	2.11†	27.2*	52.54†
Block (Year × Rep)	120	0.21	0.05	8.05***	10.77	1.07	0.14**	8.06	8.23**
Hybrid (H)	123	0.26	0.08**	10.71†	14.69**	1.91	0.9	12.79***	11.07†
Testcross	119	0.25	0.08**	10.78†	14.61†*	1.96	0.09	12.64***	10.75***
Line (GCA)	59	0.26	0.1***	18.03†	22.65†	3.62†	0.16	18.09†	15.56†
Tester (GCA)	1	0.34	1.28†	167.102†	329.38†	4.81	0.02	344.28†	301.88†
Line × Tester (SCA)	59	0.21	0.06	8.7	11.64	1.56	0.12	6.8	7.09
Hybrid × Year	123	0.37**	0.09***	10.64†	14.07*	1.96	0.1	12.84***	10.74†
Line × Year	59	0.34**	0.08**	16.95†	16.88*	2.64***	0.17	12.66**	12.06**
Tester × Year	1	7.48†	2.75†	311.91†	637.59†	38.84†	0.36	580.340†	426.39†
Line × Tester × Year	59	0.32*	0.09***	10.02*	10.24	1.5	0.11	10.62*	10.09*
Error	126	0.21	0.05	4.3	9.51	1.48	0.086	6.77	5.27
Repeatability		0.74248	0.59761	0.86	0.8692	0.86244	0.51942	0.9043	0.8801
CV (%)		9.6573	9.07432	25.1595	31.9061	29.3759	32.9592	26.126	18.4016
Saminaka
Source of variation	DF	Aflatoxin	Nº.Spores	Lutein	Zeaxanthin	β-Cryptoxanthin	α-Carotene	β-Carotene	Provitamin A
Year	1	35.57†	0.01	582.85†	471.99†	5.99*	5.52†	1476.06†	1479.81†
REP (Year)	2	0.26	0.01	71.56†	73.41***	7.95**	0.004	42.23***	62.81†
Block (Year × Rep)	120	0.27	0.05	6.96†	8.05	0.81	0.0.5	5.7	5.35
Hybrid (H)	123	0.29	0.06*	7.98†	19.57†	2.00**	0.08†	5.64	4.76
Testcross	119	0.29	0.05	8.00†	19.34†	2.05***	0.08†	5.82	4.82
Line (GCA)	59	0.26	0.04	15.24†	27.76†	3.48†	0.12†	7.36	6.2
Tester (GCA)	1	4.76†	1.21†	10.28	947.08†	39.69†	1.86†	36.76*	4.98
Line × Tester (SCA)	59	0.2	0.05	7.02	11.38*	1.27	0.04	4.79	4.6
Hybrid × Year	123	0.3	0.07**	10.26†	17.35†	2.06**	0.09†	6.19	5.4
Line × Year	59	0.27	0.0.8***	17.20†	17.83†	2.46†	0.12†	6.06	6.66
Tester × Year	1	7.59†	0.71	53.55**	1100.49†	89.31†	1.70†	136.28†	39.66**
Line × Tester × Year	59	0.3	0.07*	6.27	10.86	1.13	0.05	4.83	4.6
Error	126	0.23	0.04	3.29	8.07	1.2	0.04	5.34	4.19
Repeatability		0.52911	0.21598	0.8787	0.9247	0.94456	0.7066	0.90639	0.80805
CV (%)		10.1228	9.24739	24.0579	29.1376	28.8886	24.0405	28.7053	19.7904
DF degree of freedom
*, **, ***, † significant at probability < 0.05, 0.01, 0.001 and 0.0001 levels, respectively
Nº. Spores in NTU: nephelometric turbidity unit (1 NTU = 49,937 spores), log10 transformed of the number of spores produced by Aspergillus flavus 3228-Tox
Afla = Aflatoxin, log10 transformed of the sum of the average total aflatoxin (B1, B2) produced by Aspergillus flavus 3228-Tox
