# Supplementary material for: Performance of testers with contrasting provitamin A content to evaluate provitamin A maize for resistance to Aspergillus flavus infection and aflatoxin production
Source: Front Plant Sci. 2023 May 10;14:1167628. doi: 10.3389/fpls.2023.1167628 (PMC10206313; doi:10.3389/fpls.2023.1167628)
Supplement: Supplementary file 4 [file Table_4.xlsx]

## Sheet: Suppl Table 4
Supplementary Table S4: Standard heterosis for aflatoxin, spores and carotemoids
Testcrosses	Aflatoxin (ppb)	Nº.Spores	Lutein (µg/g)	Zeaxanthin (µg/g)	β-Cryptoxanthin (µg/g)	α-Carotene (µg/g)	β-Carotene (µg/g)	Provitamin A (µg/g)
TZI1276xT1	-1.22739	-8.8615	11.1232	-2.86102	-28.8542	48.0357	55.3589	39.8
TZI1276xT2	15.9239	-7.96598	-29.8377	93.7915	-1.11111	0.892857	-3.06575	-2.03511
TZI1278xT1	-2.36024	-9.61693	17.6449	56.4407	4.89583	21.7857	46.0438	38.0585
TZI1278xT2	6.72743	-15.0651	-23.6058	146.164	62.4306	51.7857	17.8767	28.3106
TZI1279xT1	8.56696	3.40524	-5.50725	24.5119	-14.7569	10.7143	38.0301	27.6457
TZI1279xT2	13.4917	-8.36708	-6.5942	114.088	32.4653	22.1429	-0.394521	7.2734
TZI1281xT1	2.33186	-6.30537	62.8261	65.4017	-17.3958	23.9286	34.8973	25.2128
TZI1281xT2	4.80578	-7.27969	14.8725	170.042	1.90972	7.32143	-9.77808	-6.40957
TZI1282xT1	1.03027	-3.30805	31.413	41.1441	-12.8125	2.67857	16.5918	11.0766
TZI1282xT2	9.15913	-0.0301182	-12.9536	98.6644	-8.19444	20	-23.7849	-18.7766
TZI1289xT1	-8.74624	-0.145866	21.5029	63.1559	-11.3889	-2.5	-2.65479	-3.81702
TZI1289xT2	9.48439	2.36424	-22.3739	130.169	-3.40278	-16.6071	-42.963	-34.083
TZI1296-1xT1	-4.76623	-14.1886	-17.9899	90.8678	12.5	14.1071	34.8452	30.5181
TZI1296-1xT2	12.4626	-7.44892	-33.4609	141.715	39.2014	17.5	-5.17123	4.65426
TZI1296-2xT1	7.25032	0.152557	-18.6957	65.8898	36.1458	75.1786	24.4342	29.2149
TZI1296-2xT2	10.9163	1.55378	-24.6565	102.266	55.0694	45.8929	-3.40822	10.1191
TZI1297xT1	6.58839	-8.77817	6.44928	24.2373	18.5764	23.75	38.3562	34.7734
TZI1297xT2	12.7374	0.851924	5.7058	122.224	61.8403	43.5714	3.4411	16.6755
TZI1299xT1	0.36661	-7.15232	13.9855	24.9576	26.2153	27.3214	49.126	44.734
TZI1299xT2	15.3522	-10.5535	13.1333	133.792	76.1111	54.6429	9.62329	24.6277
TZI1302-1xT1	13.7185	-3.6393	8.55072	41.3763	15.7639	8.21429	32.6027	29.2021
TZI1302-1xT2	10.2844	-1.57108	-22.0116	128.664	59.9653	15.7143	-3.92192	9.56064
TZI1302-2xT1	1.84403	-11.0501	30.7246	23.7712	10.7639	20.5357	38.4247	33.2181
TZI1302-2xT2	20.7002	-5.44146	-23.0435	100.444	87.4306	54.8214	-11.3192	10.5319
TZI1304xT1	12.1056	-9.02517	-1.55797	115.19	62.1181	54.6429	38.7671	44.5745
TZI1304xT2	10.2607	-11.6449	-0.833333	200.085	76.2153	26.25	5.23973	20.1723
TZI1305xT1	3.14429	4.74009	23.3696	62.4153	19.2361	31.4286	42.6712	38.5106
TZI1305xT2	13.9092	-4.61378	-23.2971	107.69	35.7986	18.75	1.00959	8.89574
TZI1310-1xT1	-1.09938	-5.60361	33.5507	60.1695	0.972222	3.03571	49.1945	39.0426
TZI1310-1xT2	11.4494	-5.20314	16.7565	179.258	57.1528	36.9643	6.64384	18.0053
TZI1310-2xT1	4.18279	-9.81875	14.2203	63.5797	9.75694	17.3214	52.5685	43.8564
TZI1310-2xT2	4.58539	-3.20997	10.5609	162.373	54.3056	57.1429	3.30411	15.6117
TZI1312xT1	-1.13576	6.12915	54.8188	15.4661	10	14.4643	14.2288	14.0426
TZI1312xT2	17.7736	3.60976	1.77536	116.715	62.3264	84.2857	9.69178	23.1245
TZI1314-1xT1	5.85395	1.72158	-7.28261	52.0339	11.7361	25	34.2288	30.3053
TZI1314-1xT1	11.9904	1.54976	-19.4391	66.8424	56.3542	49.6429	21.3178	29.734
TZI1314xT2	4.18451	-1.67448	-24.2391	160.932	33.9931	22.5	-6.6274	2.73936
TZI1314xT2	4.9349	-20.0482	-28.4246	183.517	72.4306	62.5	2.9274	18.9755
TZI1653xT1	3.00512	-3.49416	53.0609	1.10169	-19.7569	26.6071	121.062	91.7819
TZI1653xT2	10.4933	-5.48499	116.196	108.664	43.0208	38.9286	24.9479	29.5745
TZI1715xT1	1.40319	-8.16848	-33.8043	-25.1695	-41.4236	-5.17857	125.599	89.933
TZI1715xT2	-1.5864	-12.3566	-23.2435	79.3	23.0208	31.9643	69.8288	60.3457
TZI2004xT1	-8.18584	-2.91445	2.71739	13.6017	-36.1806	-23.3929	23.3041	10.8245
TZI2004xT2	-2.35071	-16.7411	-8.44203	71.8644	0	2.85714	-1.4726	-0.478723
TZI2005-1xT1	-0.849188	-11.4757	28.5145	31.6102	-3.29861	9.10714	28.9041	22.6862
TZI2005-1xT2	12.1534	-8.21962	34.2203	133.876	39.4444	19.1071	-16.3699	-3.9234
TZI2005-2xT1	-2.64656	-7.80745	57.3362	61.1441	11.25	18.2143	17.9616	17.3138
TZI2005-2xT2	8.86027	-6.11237	11.6667	154.576	57.4653	37.8571	-7.00411	7.5266
TZI2005-3xT1	-4.08636	-5.08588	5.56087	10.6983	-0.9375	15.8929	45.5644	36.3426
TZI2005-3xT2	-0.0235692	-8.3396	3.85797	124.258	30.7986	53.0357	12.1233	17.8053
TZI2006xT1	5.58285	-10.2129	2.44493	-12.6915	-20.5208	8.92857	71.2836	52.2872
TZI2006xT2	-0.971428	-8.03976	-15.3812	15.2966	12.9514	16.6071	5.99315	8.31064
TZI2012-1xT1	5.97868	0.561574	5.63333	-26.4203	5.24306	18.2143	52.089	42.6862
TZI2012-1xT2	19.0671	2.10436	-8.6058	33.0508	40.8333	50.1786	3.80137	13.1915
TZI2012-2xT1	9.93887	-2.16239	22.0101	-16.8864	-2.32639	35	79.863	63.417
TZI2012-2xT2	9.96624	1.80195	31.5029	52.0339	48.1597	41.9643	16.8493	24.3745
TZI2015xT1	-8.28869	-7.16927	34.5652	15.9322	-8.81944	5.89286	-12.1411	-10.3723
TZI2015xT2	11.4611	-10.8083	25.3435	85.2119	4.58333	-16.4286	-26.6096	-19.9202
TZI2019xT1	4.41701	-9.19246	26.1768	14.3847	5.41667	14.8214	24.3151	21.0234
TZI2019xT2	-3.20932	-14.0486	14.0217	82.7322	35.9722	59.4643	5.53014	13.9223
TZI2020xT1	8.56728	-4.64197	62.0101	73.6441	23.4028	27.6786	24.8288	25.3585
TZI2020xT2	13.53	-7.60891	19.058	110.275	29.5833	5	-27.2603	-14.7745
TZI2024xT1	3.88775	-11.5441	15.1261	7.81695	-12.3611	27.5	51.1808	38.9096
TZI2024xT2	-3.26481	-1.91181	-4.47536	73.9186	0.416667	2.32143	2.43151	2.60638
TZI2025xT1	1.31488	4.2725	8.82174	-42.1831	-45.8333	-9.10714	87.7562	59.5745
TZI2025xT2	5.01426	-5.35472	-6.48551	23.1136	-14.375	0.357143	30.8041	22.3404
TZI2026-1xT1	6.69278	-4.21971	16.3768	61.6305	-9.86111	-5.53571	14.5712	9.74681
TZI2026-1xT2	6.53736	-7.79327	-8.15217	141.907	16.3194	14.2857	-19.8808	-11.2234
TZI2026-2xT1	-1.61651	-6.05434	-0.598551	45.1475	-6.42361	16.6071	11.3178	8.7234
TZI2026-2xT2	14.7083	-12.0358	-1.50435	152.944	27.3958	33.2143	-14.9836	-4.60106
TZI2026-3xT1	3.66615	-3.55659	21.0507	46.3339	-3.61111	3.92857	22.4822	17.4468
TZI2026-3xT2	14.8497	-5.72204	-6.66667	120.402	22.5694	22.3214	-20.5137	-10.2532
TZI2028-1xT1	3.4677	4.63872	49.2928	38.6017	-5.41667	15	33.8178	26.3298
TZI2028-1xT2	21.5917	-2.73242	-6.08696	102.986	43.0556	56.6071	-11.9178	1.64894
TZI2028-2xT1	15.0019	4.60639	44.0029	18.2831	3.75	10.1786	26.1808	21.9809
TZI2028-2xT2	4.37093	-9.37353	10.887	105.105	43.6458	31.7857	-5.99315	5.4117
TZI2029xT1	6.02334	1.01455	77.4812	13.3475	-14.2708	-3.57143	27.4479	18.9628
TZI2029xT2	9.16572	-7.78685	1.72029	68.0932	5.97222	11.7857	-6.13014	-2.64681
TZI2032xT1	8.38974	2.51146	-1.30435	63.1356	6.38889	22.5	44.6055	37.1936
TZI2032xT2	0.1162	-3.12014	18.4783	191.441	36.5278	52.5	1.06164	10.2926
TZI2037xT1	-1.95626	5.61396	0.144928	-10.2339	-46.5625	-27.5	43.1329	24.0819
TZI2037xT2	14.8867	-6.83906	-14.6928	60.0203	-22.3958	-24.2857	-4.81233	-8.39149
TZI2038xT1	4.41183	0.114625	128.532	-0.0220339	-10.3472	22.6786	28.2356	21.316
TZI2038xT2	3.57591	0.348623	84.1667	20.2746	21.5278	35.7143	-21.9014	-11.0372
TZI2040xT1	-7.9069	-5.51145	72.1551	60.0424	43.4722	41.6071	25.8562	30.4915
TZI2040xT2	3.02455	0.789804	26.4493	97.6898	63.3333	111.607	-20.0521	1.25
TZI2046xT1	13.8282	-6.72935	-11.5768	68.0085	22.4653	25.1786	24.2123	24.5745
TZI2046xT2	23.0909	-7.5759	-26.5043	137.266	62.3958	44.2857	-25.5479	-5.71809
TZI2065-1xT1	1.66159	-3.24777	25.3435	-10.1695	-33.6806	-20.7143	22.5342	10.7979
TZI2065-1xT2	13.9077	-4.57724	48.6594	60.7407	0.833333	21.0714	19.7603	16.7819
TZI2065-2xT1	2.911	-7.3803	-15.2	-35.2763	-50.5208	-22.8571	88.8178	59.0021
TZI2065-2xT2	11.5625	-8.75362	23.1159	99.8932	-0.451389	-0.178571	18.4932	14.8138
TZI2066-1xT1	5.12366	-2.48318	38.6594	-21.8644	-38.1944	9.28571	88.6301	62.3532
TZI2066-1xT2	7.65543	-8.5254	25.4884	61.461	2.88194	9.46429	40.1877	32.6596
TZI2066-2xT1	-12.4681	-17.2271	15.6333	-19.7678	-34.0972	-12.6786	76.2151	52.7128
TZI2066-2xT2	10.5098	-6.88452	8.55072	50.7203	4.16667	17.3214	31.0781	26.1564
TZI2068xT1	-7.80736	-3.47047	39.5652	25.5085	-25.2778	-6.42857	21.6945	12.3
TZI2068xT2	-1.77303	-5.48158	33.6957	53.8136	-31.875	-17.3214	-9.53836	-13.617
TZI2071xT1	-11.8121	-10.011	56.7754	-10.361	-33.2639	17.8571	74.1945	52.433
TZI2071xT2	14.5488	-16.6275	31.0145	78.1983	-13.6806	10	31.6438	22.8723
TZI2116xT1	4.92409	-5.65474	9.74638	4.3	-31.5278	0.178571	130.616	95.9436
TZI2116xT2	7.82295	-8.9139	-4.27536	102.054	21.7708	35.5357	56.4384	49.8532
TZI2117xT1	-10.8246	5.53398	88.6478	-6.25085	-56.8056	-7.32143	59.3658	35.4787
TZI2117xT2	1.29222	-9.69761	101.051	47.5424	-22.4653	-5	-1.79863	-5.33298
TZI2130xT1	2.0304	-2.17491	182.065	-24.4288	-58.6806	-16.0714	76.9863	48.484
TZI2130xT2	10.0397	-0.618677	63.9493	68.8763	4.16667	6.60714	10.7192	9.90638
TZI2142-1xT1	-2.40362	2.12415	-15.0362	40.5932	7.46528	17.5	40.0849	33.7628
TZI2142-1xT2	10.5167	-5.43569	-37.5	76.2068	42.4306	41.6071	-7.5	4.3617
TZI2142-2xT1	5.97319	-1.2085	-8.62319	4.32203	-33.5069	3.57143	77.1918	54.2021
TZI2142-2xT2	7.59991	-6.55702	-4.27536	103.453	14.4097	33.2143	13.2699	14.8404
TZI2156xT1	6.74258	4.13942	65.5609	63.5593	-15.7639	6.07143	47.089	34.3213
TZI2156xT2	6.58413	-4.18728	43.9493	138.368	-12.6042	-13.3929	-6.50685	-7.43404
TZI2161xT1	1.14136	-2.81176	29.6913	43.9407	25.625	33.0357	37.1055	35.5053
TZI2161xT2	1.26724	-9.03804	6.35797	124.958	91.6319	93.75	6.13014	26.3426
TZI2163-1xT1	7.00253	3.08344	-1.81159	-6.35593	-34.2014	-6.25	47.8767	30.917
TZI2163-1xT2	1.44339	-17.4876	-18.2609	58.2831	4.65278	16.0714	15.3767	13.9362
TZI2163-2xT1	7.08183	-9.91406	-0.0550725	-22.4153	-31.5972	-0.535714	78.1671	55.1457
TZI2163-2xT2	4.97828	-11.2559	-10.2725	84.5966	9.82639	11.6071	11.4548	11.7287
TZI2182xT1	-11.2246	-7.13317	-37.4174	-69.8729	-62.2569	-25.7143	118.116	79.3883
TZI2182xT2	13.4345	-6.07898	-7.77246	2.54237	4.61806	-3.03571	37.2945	30.266
T1xT2	0.102201	-0.0013905	0.669565	-0.530508	-1.21528	1.96429	-0.582192	-0.0670213
Ife Hybrid-3	-10.054	-7.09569	-5.70725	133.898	71.7708	69.4643	4.26301	20.1862
Ife Hybrid-4	7.33433	-8.94672	15.4159	100.359	41.25	71.4286	12.5507	20.8372
Oba Super 2	-3.63164	-16.4947	11.4493	198.537	-10.9028	-2.5	-45.463	-36.9819
