# Supplementary material for: Performance of testers with contrasting provitamin A content to evaluate provitamin A maize for resistance to Aspergillus flavus infection and aflatoxin production
Source: Front Plant Sci. 2023 May 10;14:1167628. doi: 10.3389/fpls.2023.1167628 (PMC10206313; doi:10.3389/fpls.2023.1167628)
Supplement: Supplementary file 5 [file Table_5.xlsx]

## Sheet: Suppl Table 5
Table 03: General combining ability (GCA) effects of 60 provitmain A enriched inbred lines for aflatoxin accumulation, spores production, provitamin A and other carotenoids
Inbred	Aflatoxin (ppb)	Nº.Spores	Lutein (µg/g)	Zeaxanthin (µg/g)	β-Cryptoxanthin (µg/g)	α-Carotene (µg/g)	β-Carotene (µg/g)	Provitamin A (µg/g)
TZI1276	-0.06166	-0.0078	-1.66**	-1.03	-0.88†	0.03	0.13	-0.29
TZI1278	-0.15402	-0.15*	-1.21*	2.25†	0.86†	0.12	0.55	1.04
TZI1279	0.18251	-0.01007	-1.43**	0.36	-0.03	-0.02	-0.4	-0.43
TZI1281	0.01192	-0.03018	1.63**	3.33†	-0.65***	0	-0.91	-1.23*
TZI1282	0.01463	0.15301	-0.37	0.4	-0.72†	-0.05	-2.04***	-2.43†
TZI1289	-0.17283	0.12201	-1.11*	1.65**	-0.63***	-0.21**	-3.47†	-3.89†
TZI1296-1	0.00766	-0.00519	-2.51†	1.23*	1.29†	0.28***	-1	-0.22
TZI1296-2	0.17978	0.07052	-2.79†	3.13†	0.58**	-0.02	-0.69	-0.41
TZI1297	0.22289	0.13*	-0.59	0.59	1.09†	0.09	-0.25	0.34
TZI1299	0.13008	0.01552	-0.12	0.91	1.43†	0.17*	0.25	1.06
TZI1302-1	0.11946	0.08388	-0.74	-0.05	1.41†	0.12	-0.78	-0.01
TZI1302-2	0.16089	-0.02876	-1.47**	1.29*	1.01†	-0.05	-0.73	-0.25
TZI1304	0.02849	-0.07257	-1.09*	5.57†	2.14†	0.14	-0.17	0.97
TZI1305	0.1816	0.02792	-1.01	1.29*	0.64***	0.03	-0.18	0.15
TZI1310-1	0.0191	-0.00498	-0.15	2.94†	0.8†	0.12	0.26	0.72
TZI1310-2	0.04849	-0.05591	0.71	3.34†	0.69***	0	0.25	0.6
TZI1312	0.06226	0.17*	0.93	0.17	0.95†	0.2**	-0.9	-0.32
TZI1314-1	0.11318	-0.00441	-3.04†	3.64†	1.9†	0.25**	-0.93	0.14
TZI1314-2	-0.14785	-0.04314	-2.1†	2.55†	0.47**	0.02	-0.77	-0.51
TZI1653	-0.12064	0.01301	4.82†	-0.48	0.06	0.09	3.55†	3.63†
TZI1715	-0.27*	-0.09305	-2.98†	-2.12***	-0.68***	-0.04	5.35†	4.99†
TZI2004	-0.32**	-0.08956	-1.21*	-1.2*	-1†	-0.2**	-0.98	-1.58**
TZI2005-1	-0.17784	-0.03629	1.14*	1.15*	0.29	-0.03	-1.31*	-1.18*
TZI2005-2	0.01881	0.02082	-0.68	0.25	0.18	0.1	0.32	0.47
TZI2005-3	-0.13718	0.02022	1.36**	2.63†	0.88†	0.05	-1.37*	-0.9
TZI2006	-0.06524	0.00275	-1.46**	-3.64†	-0.48**	-0.04	1.04	0.77
TZI2012-1	0.27*	0.08139	0.83	-2.68†	0.47**	0.13	1.75**	2.05***
TZI2012-2	0.28*	0.01363	-1.11*	-3.52†	0.47**	0.1	0.26	0.55
TZI2015	-0.00036	0.01161	1.05*	-0.73	-0.42*	-0.17*	-3.19†	-3.49†
TZI2019	-0.28*	-0.02209	0.37	-0.85	0.39*	0.12	-0.68	-0.42
TZI2020	0.20785	-0.00197	1.78***	1.7**	0.6**	-0.02	-1.86***	-1.57**
TZI2024	-0.19838	-0.01784	-0.73	-1.03	-0.58**	-0.03	0.14	-0.16
TZI2025	0.14972	0.09529	-0.9	-4.35†	-1.46†	-0.18*	2.54†	1.74**
TZI2026-1	0.02721	-0.03743	-0.62	2.18***	-0.26	-0.09	-2.01***	-2.2***
TZI2026-2	0.16417	-0.13*	-1.03*	2.09***	0.02	0.02	-1.95***	-1.92***
TZI2026-3	0.08581	-0.11547	-0.51	1.19*	0	-0.04	-1.7**	-1.73**
TZI2028-1	0.24*	0.09006	0.47	0.45	0.32	0.11	-0.97	-0.75
TZI2028-2	0.29*	0.02635	1.03*	-0.11	0.49**	0	-1.07	-0.82
TZI2029	0.10186	-0.01733	1.9***	-1.33*	-0.51**	-0.09	-1.04	-1.35*
TZI2032	-0.03224	0.05715	-0.42	3.78†	0.42*	0.12	-0.11	0.16
TZI2037	0.10522	0.06256	-1.51**	-2.25†	-1.58†	-0.31†	-0.37	-1.33*
TZI2038	-0.0708	0.15*	6.32†	-3.12†	-0.14	0.06	-1.54**	-1.58**
TZI2040	-0.17556	0.05476	2.38†	1.11	1.54†	0.39†	-1.63**	-0.66
TZI2046	0.51†	0.02173	-2.32†	2.33†	1.17†	0.1	-1.82**	-1.18*
TZI2065-1	0.16107	0.06511	1.53**	-2.23***	-0.94†	-0.13	-0.23	-0.77
TZI2065-2	-0.13927	-0.12164	-0.87	-1.66**	-1.27†	-0.21**	2.08***	1.33*
TZI2066-1	0.09154	0.05245	1.06*	-2.52†	-1.01†	-0.07	2.78†	2.23***
TZI2066-2	-0.19417	-0.08243	-0.18	-2.81†	-0.88†	-0.12	2.14***	1.63**
TZI2068	-0.53†	-0.12402	1.51**	-1.38*	-1.37†	-0.21**	-1.33*	-2.13***
TZI2071	-0.49†	-0.2**	2.01***	-1.72**	-1.19†	-0.03	2.08***	1.46**
TZI2116	0.01449	0.02851	-0.88	-0.66	-0.53**	0	4.91†	4.64†
TZI2117	-0.42***	-0.01329	5.62†	-2.5†	-1.77†	-0.18*	0.32	-0.65
TZI2130	0.03843	0.06927	7.47†	-2.41†	-1.33†	-0.17*	1.42*	0.67
TZI2142-1	-0.11615	0.00508	-1.45**	-0.54	-0.69***	-0.01	1.52**	1.17*
TZI2142-2	0.17828	-0.01801	-2.82†	-0.27	0.54**	0.07	-0.58	-0.27
TZI2156	0.04578	0.06558	2.76†	2.23***	-0.85†	-0.16*	-0.29	-0.8
TZI2161	-0.13716	-0.08782	0.22	1.25*	1.76†	0.3***	-0.19	0.83
TZI2163-1	-0.0234	-0.08855	-1.37**	-1.88***	-0.74†	-0.09	1.49**	1.07
TZI2163-2	0.05281	-0.11352	-1.7**	-2.19***	-0.88†	-0.1	0.53	0.03
TZI2182	-0.16278	0.0403	-2.47†	-5.72†	-1.38†	-0.23**	3.86†	3.04†
GCA SE (T)	0.03	0.03	0.26	0.21	0.08	0.02	0.26	0.29
GCA SE (L)	0.12	0.07	0.52	0.56	0.18	0.07	0.55	0.56
*, **, ***, † significant at probability < 0.05, 0.01, 0.001 and 0.0001 levels, respectively
Nº. Spores in NTU: nephelometric turbidity unit (1 NTU = 49,937 spores), log10 transformed of the number of spores produced by Aspergillus flavus 3228-Tox
Afla = Aflatoxin, log10 transformed of the sum of the average total aflatoxin (B1, B2) produced by Aspergillus flavus 3228-Tox
SE, Standard Error
