# Supplementary material for: Performance of testers with contrasting provitamin A content to evaluate provitamin A maize for resistance to Aspergillus flavus infection and aflatoxin production
Source: Front Plant Sci. 2023 May 10;14:1167628. doi: 10.3389/fpls.2023.1167628 (PMC10206313; doi:10.3389/fpls.2023.1167628)
Supplement: Supplementary file 6 [file Table_6.xlsx]

## Sheet: Suppl Table 6
Table04: Estimates of specific combining ability (SCA) effectfs of 60 provitmain A inbred lines for aflatoxin accumulation, spores production, provitamin A and other carotenoids
Testcross	Aflatoxin (ppb)	Nº.Spores	Lutein (µg/g)	Zeaxanthin (µg/g)	β-Cryptoxanthin (µg/g)	α-Carotene (µg/g)	β-Carotene (µg/g)	Provitamin A (µg/g)
TZI1276xT1	-0.20176	-0.05738	0.79	-0.52	0.13	0.21**	0.53	0.71
TZI1276xT2	0.20231	0.05747	-0.79	0.52	-0.13	-0.21**	-0.53	-0.71
TZI1278xT1	0.08553	0.05386	0.8	-0.31	-0.39*	-0.05	-0.56	-0.79
TZI1278xT2	-0.08498	-0.05377	-0.8	0.31	0.39*	0.05	0.56	0.79
TZI1279xT1	0.08233	0.10815	-0.57	-0.31	-0.21	0.01	-0.19	-0.29
TZI1279xT2	-0.08178	-0.10807	0.57	0.31	0.21	-0.01	0.19	0.29
TZI1281xT1	-0.07297	-0.01481	1.06*	-0.86	0.31	0.07	0.08	0.28
TZI1281xT2	0.07352	0.01489	-1.07*	0.86	-0.31	-0.07	-0.08	-0.28
TZI1282xT1	-0.18421	-0.03926	0.91	0.63	0.55**	0	-0.11	0.15
TZI1282xT2	0.18476	0.03934	-0.91	-0.63	-0.55**	0	0.11	-0.15
TZI1289xT1	-0.19858	0.03445	0.89	0.4	0.49**	0.11	-0.15	0.15
TZI1289xT2	0.19913	-0.03436	-0.89	-0.4	-0.49**	-0.11	0.15	-0.15
TZI1296-1xT1	-0.10487	-0.04064	-0.08	0.83	0.15	0.04	-0.13	-0.03
TZI1296-1xT2	0.10542	0.04072	0.08	-0.83	-0.15	-0.04	0.13	0.03
TZI1296-2xT1	0.05808	-0.0112	-0.41	1.25*	0.29	0.15*	-0.57	-0.35
TZI1296-2xT2	-0.05753	0.01128	0.4	-1.25*	-0.29	-0.15*	0.57	0.35
TZI1297xT1	0.01581	-0.03964	-0.59	-0.56	-0.14	-0.01	-0.31	-0.39
TZI1297xT2	-0.01526	0.03972	0.59	0.56	0.14	0.01	0.31	0.39
TZI1299xT1	-0.24337	-0.05386	-0.63	-0.92	-0.31	-0.01	-0.26	-0.42
TZI1299xT2	0.24392	0.05395	0.63	0.92	0.31	0.01	0.26	0.42
TZI1302-1xT1	0.13927	-0.03932	0.43	-0.24	-0.16	0.02	-0.25	-0.32
TZI1302-1xT2	-0.13872	0.03941	-0.43	0.24	0.16	-0.02	0.25	0.32
TZI1302-2xT1	-0.09871	-0.0789	1.23*	0.06	-0.74†	-0.06	0.22	-0.18
TZI1302-2xT2	0.09926	0.07898	-1.23*	-0.06	0.74†	0.06	-0.22	0.18
TZI1304xT1	0.24129	0.02446	-0.64	-0.17	0.38*	0.15*	-0.36	-0.1
TZI1304xT2	-0.24074	-0.02437	0.64	0.17	-0.38*	-0.15*	0.36	0.1
TZI1305xT1	-0.07766	0.01703	0.99	0.99	0.33*	0.09	-0.07	0.14
TZI1305xT2	0.07821	-0.01694	-0.99	-0.99	-0.33*	-0.09	0.07	-0.14
TZI1310-1xT1	-0.02598	-0.00309	-0.03	-1.18*	-0.37*	-0.06	-0.03	-0.26
TZI1310-1xT2	0.02653	0.00317	0.03	1.18*	0.37*	0.06	0.03	0.26
TZI1310-2xT1	0.18835	-0.05953	-0.49	-0.58	-0.16	-0.08	0.2	0.07
TZI1310-2xT2	-0.1878	0.05961	0.48	0.58	0.16	0.08	-0.2	-0.07
TZI1312xT1	-0.36**	-0.00903	1.21*	-0.65	-0.3	-0.19**	-1.42**	-1.67***
TZI1312xT2	0.36**	0.00912	-1.21*	0.65	0.3	0.19**	1.42**	1.67***
TZI1314-1xT1	-0.01321	-0.08663	-0.03	-0.88	0.23	0.05	-0.1	0.04
TZI1314-1xT2	0.01376	0.08671	-0.68	-1.12*	0.28	0	-0.96*	-0.81
TZI1314-2xT1	0.32*	0.17*	0.68	1.12*	-0.28	0	0.96*	0.81
TZI1314-2xT2	-0.32*	-0.17**	0.03	0.88	-0.23	-0.05	0.1	-0.04
TZI1653xT1	-0.0586	-0.05368	-2.79†	-0.84	-0.49**	0	1.91†	1.67***
TZI1653xT2	0.05915	0.05376	2.79†	0.84	0.49**	0	-1.91†	-1.67***
TZI1715xT1	0.33*	0.07965	-0.98	-0.75	-0.52**	-0.07	0.44	0.14
TZI1715xT2	-0.3*	-0.07957	0.97	0.75	0.52**	0.07	-0.44	-0.14
TZI2004xT1	0.01009	0.1072	-0.23	0.61	-0.01	-0.03	-0.68	-0.71
TZI2004xT2	-0.02474	-0.10711	0.22	-0.61	0.01	0.03	0.68	0.71
TZI2005-1xT1	0.07052	-0.01662	-0.81	-0.68	-0.13	0.01	0.05	0
TZI2005-1xT2	-0.06997	0.0167	0.81	0.68	0.13	-0.01	-0.05	0
TZI2005-2xT1	-0.06717	-0.12*	0.95	-0.42	-0.19	-0.01	-0.68	-0.78
TZI2005-2xT2	0.04286	0.13*	-0.96	0.42	0.19	0.01	0.68	0.78
TZI2005-3xT1	-0.05323	-0.0154	-0.55	-1.01	0.06	-0.07	-0.37	-0.37
TZI2005-3xT2	0.05378	0.01549	0.55	1.01	-0.06	0.07	0.37	0.37
TZI2006xT1	0.02442	0.01853	0	1.5**	0.03	0.02	0.78	0.81
TZI2006xT2	-0.02387	-0.01845	0	-1.5**	-0.03	-0.02	-0.78	-0.81
TZI2012-1xT1	-0.07516	-0.03877	-0.12	0.57	0	-0.06	0.16	0.13
TZI2012-1xT2	0.07571	0.03885	0.12	-0.57	0	0.06	-0.16	-0.13
TZI2012-2xT1	0.13732	-0.06578	-0.94	0.29	-0.27	0.02	0.7	0.58
TZI2012-2xT2	-0.13758	0.06957	0.94	-0.29	0.27	-0.02	-0.7	-0.58
TZI2015xT1	-0.28*	-0.04132	-0.29	0.28	0.39*	0.13	-1.06*	-0.8
TZI2015xT2	0.28*	0.0414	0.29	-0.28	-0.39*	-0.13	1.06*	0.8
TZI2019xT1	0.2287	0.05032	-0.19	0.31	0.08	-0.1	-0.9*	-0.91*
TZI2019xT2	-0.22815	-0.05024	0.19	-0.31	-0.08	0.1	0.9*	0.91*
TZI2020xT1	0.23151	0.04741	0.86	1.24*	0.52**	0.13	0.3	0.63
TZI2020xT2	-0.23096	-0.04732	-0.86	-1.24*	-0.52**	-0.13	-0.3	-0.63
TZI2024xT1	0.26*	-0.0674	0.22	0.49	0.41*	0.13*	0.19	0.47
TZI2024xT2	-0.26*	0.06749	-0.23	-0.49	-0.41*	-0.13*	-0.19	-0.47
TZI2025xT1	-0.03155	0.01554	-0.06	0.33	0.03	0	0.48	0.46
TZI2025xT2	0.0321	-0.01546	0.05	-0.33	-0.03	0	-0.48	-0.46
TZI2026-1xT1	0.03546	0.0185	0.33	-0.13	0.13	-0.01	-0.38	-0.32
TZI2026-1xT2	-0.03491	-0.01841	-0.33	0.13	-0.13	0.01	0.38	0.32
TZI2026-2xT1	0.10535	0.06677	-0.63	-0.82	0.03	0	-0.59	-0.57
TZI2026-2xT2	-0.1048	-0.06668	0.63	0.82	-0.03	0	0.59	0.57
TZI2026-3xT1	-0.00422	0.04022	0.33	0.14	0.16	-0.01	-0.02	0.05
TZI2026-3xT2	0.00477	-0.04014	-0.34	-0.14	-0.16	0.01	0.02	-0.05
TZI2028-1xT1	-0.0713	0.03589	1.29*	0.43	-0.23	-0.09	0.07	-0.08
TZI2028-1xT2	0.07185	-0.03581	-1.29*	-0.43	0.23	0.09	-0.07	0.08
TZI2028-2xT1	0.23698	0.00903	0.68	-0.26	-0.09	-0.03	-0.45	-0.51
TZI2028-2xT2	-0.23643	-0.00895	-0.68	0.26	0.09	0.03	0.45	0.51
TZI2029xT1	0.12448	0.13*	2.18†	0.7	0.25	0	-0.41	-0.27
TZI2029xT2	-0.12393	-0.13*	-2.18†	-0.7	-0.25	0	0.41	0.27
TZI2032xT1	0.28*	0.03552	-1.29*	-1.45**	0.09	-0.05	0	0.01
TZI2032xT2	-0.28*	-0.03544	1.29*	1.45**	-0.09	0.05	0	-0.01
TZI2037xT1	-0.03957	0.03939	-0.1	0.25	0.2	0.04	0.15	0.27
TZI2037xT2	0.04013	-0.03931	0.1	-0.25	-0.2	-0.04	-0.15	-0.27
TZI2038xT1	0.07726	0.04006	0.91	1.73**	0.06	0	0.23	0.27
TZI2038xT2	-0.07671	-0.03998	-0.91	-1.73**	-0.06	0	-0.23	-0.27
TZI2040xT1	-0.13912	-0.07379	0.95	1.4**	0.24	-0.19**	0.01	0.03
TZI2040xT2	0.13967	0.07388	-0.96	-1.4**	-0.24	0.19**	-0.01	-0.03
TZI2046xT1	-0.00347	0.0117	-0.1	0.28	-0.08	-0.01	0.22	0.17
TZI2046xT2	0.00402	-0.01162	0.09	-0.28	0.08	0.01	-0.22	-0.17
TZI2065-1xT1	-0.01753	-0.02482	-1.42**	0.23	0.01	-0.09	-1.49***	-1.53**
TZI2065-1xT2	0.01808	0.02491	1.41**	-0.23	-0.01	0.09	1.49***	1.53**
TZI2065-2xT1	0.07689	0.00613	-1.89†	-1.85***	-0.24	-0.02	0.96*	0.82
TZI2065-2xT2	-0.07634	-0.00605	1.89†	1.85***	0.24	0.02	-0.96*	-0.82
TZI2066-1xT1	-0.03525	-0.06893	-0.02	-0.15	-0.07	0.05	0.31	0.3
TZI2066-1xT2	0.0358	0.06901	0.02	0.15	0.07	-0.05	-0.31	-0.3
TZI2066-2xT1	-0.31*	-0.10852	-0.37	0.25	-0.05	-0.05	0.05	0
TZI2066-2xT2	0.31*	0.1086	0.37	-0.25	0.05	0.05	-0.05	0
TZI2068xT1	0.02131	0.0825	-0.41	1.49**	0.75†	0.09	-0.45	-0.03
TZI2068xT2	-0.03456	-0.08242	0.41	-1.49**	-0.75†	-0.09	0.45	0.03
TZI2071xT1	-0.16508	0.02402	0.27	-0.28	0.28	0.07	-0.04	0.13
TZI2071xT2	0.20803	-0.02394	-0.27	0.28	-0.28	-0.07	0.04	-0.13
TZI2116xT1	-0.09182	-0.06053	-0.19	-0.62	-0.33	-0.06	0.98*	0.78
TZI2116xT2	0.09238	0.06061	0.19	0.62	0.33	0.06	-0.98*	-0.78
TZI2117xT1	-0.06289	0.01252	-0.99	0.74	0.01	0.04	0.63	0.66
TZI2117xT2	0.06344	-0.01243	0.94	-0.74	-0.01	-0.04	-0.63	-0.66
TZI2130xT1	-0.1321	-0.05056	3.45†	-0.42	-0.49**	-0.02	0.82	0.56
TZI2130xT2	0.13265	0.05064	-3.45†	0.42	0.49**	0.02	-0.82	-0.56
TZI2142-1xT1	-0.09351	0.05803	0.15	1.27*	0	-0.03	0.14	0.13
TZI2142-1xT2	0.09406	-0.05795	-0.15	-1.27*	0	0.03	-0.14	-0.13
TZI2142-2xT1	-0.07211	-0.03309	-0.76	-0.59	-0.22	-0.05	0.73	0.59
TZI2142-2xT2	0.07267	0.03318	0.76	0.59	0.22	0.05	-0.73	-0.59
TZI2156xT1	0.07973	-0.01157	0.12	0.12	0.57***	0.12	0.36	0.71
TZI2156xT2	-0.07918	0.01165	-0.13	-0.12	-0.57***	-0.12	-0.36	-0.71
TZI2161xT1	-0.07078	-0.00875	0.18	-0.05	-0.55**	-0.16*	-0.46	-0.81
TZI2161xT2	0.07133	0.00884	-0.19	0.05	0.55**	0.16*	0.46	0.81
TZI2163-1xT1	0.09081	0.02385	-0.05	0.42	-0.06	-0.02	-0.4	-0.45
TZI2163-1xT2	-0.09026	-0.02377	0.04	-0.42	0.06	0.02	0.4	0.45
TZI2163-2xT1	0.05222	0.05689	-0.26	-0.82	-0.1	0	0.84	0.79
TZI2163-2xT2	-0.05167	-0.05681	0.26	0.82	0.1	0	-0.84	-0.79
TZI2182xT1	-0.1727	-0.0192	-1.67**	0.18	-0.56***	-0.02	1.32**	1.02*
TZI2182xT2	0.17325	0.01928	1.54**	-0.18	0.56***	0.02	-1.32**	-1.02*
SE	0.12	0.06	0.53	0.52	0.17	0.06	0.43	0.46
